# Supplementary material for: Cross-Species Transmission of Rabbit Hepatitis E Virus to Pigs and Evaluation of the Protection of a Virus-like Particle Vaccine against Rabbit Hepatitis E Virus Infection in Pigs
Source: Vaccines (Basel). 2022 Jun 30;10(7):1053. doi: 10.3390/vaccines10071053 (PMC9320745; doi:10.3390/vaccines10071053)
Supplement: Supplementary file 1 [file vaccines-10-01053-s001.zip]

Archive with 1 entries (1 files):
- vaccines-1766179-supplementary.pdf
